# Supplementary material for: Comparative sequencing analysis reveals high genomic concordance between matched primary and metastatic colorectal cancer lesions
Source: Genome Biol. 2014 Aug 28;15(8):454. doi: 10.1186/s13059-014-0454-7 (PMC4189196; doi:10.1186/s13059-014-0454-7)
Supplement: Additional file 3: Table S2. — Table of patients and associated clinical and molecular data. [file 13059_2014_454_MOESM3_ESM.xlsx]

## Sheet: Mutation_summary
Patient	Resection_timing	Tumor_treated	Primary_location	Primary_tumor_size_cm	Metastasis_location	Gene_Mutations_Private_to_Primary	Gene_Mutations_Private_to_Metastasis	Summary	Notes	RAS/RAF	Private_to_Primary	Shared	Private_to_Metastasis	Total_mutations	Disease_Status	Months_followup
EV-001	Concurrent	Both_treated	right	4	Liver		TGFBR2	Metastasis_specific_mutations		BRAF	0	7	1	8	DOD	15
EV-002	Concurrent	Chemonaive	left	5.3	Liver	CEBPA	PIK3R1	Both_tumors_have_private_mutations		.	1	3	1	5	NED	46
EV-003	Concurrent	Chemonaive	left	5.4	Liver		SMAD4	Metastasis_specific_mutations		.	0	2	1	3	AWD	58
EV-004	Concurrent	Chemonaive	left	4.5	Liver	APC		Primary_specific_mutations	APC resolved by comparative analysis	KRAS	1	7	0	8	DOD	17
EV-005	Concurrent	Both_treated	right	4.5	Liver		ERBB4, TSHR	Metastasis_specific_mutations		.	0	2	2	4	DOD	9
EV-006	Concurrent	Both_treated	left	3.5	Liver	SMAD4	PIK3C2G	Both_tumors_have_private_mutations		.	1	3	1	5	NED	100
EV-007	Subsequent	Before_both_resections	left	4	Liver	ALK, EPHA3, PIK3CA	PIK3CA	Both_tumors_have_private_mutations	PI3K E542K vs E545K	KRAS	3	5	1	9	DOD	20
EV-008	Concurrent	Chemonaive	left	4.8	Liver	APC	BRCA2, ERBB3	Both_tumors_have_private_mutations	Second APC mutation, ERBB3 resolved by comparitve analysis	BRAF	1	3	2	6	DOD	52
EV-009	Concurrent	Chemonaive	left	5	Liver	EPHA6		Primary_specific_mutations		KRAS	1	6	0	7	NED	57
EV-010	Concurrent	Both_treated	right	5.5	Liver	APC, GRIN2A	FAS	Both_tumors_have_private_mutations	APC deleted in metastasis	KRAS	2	4	1	7	NED	78
EV-011	Concurrent	Both_treated	left	1.5	Liver			Concordant_tumors		KRAS	0	4	0	4	DOD	63
EV-012	Concurrent	Chemonaive	left	10	Liver			Concordant_tumors		KRAS	0	6	0	6	DOD	33
EV-013	Subsequent	Metastasis_treated	right	4.5	Ovary			Concordant_tumors		KRAS	0	10	0	10	DOD	23
EV-014	Concurrent	Both_treated	left	5.5	Liver			Concordant_tumors		.	0	5	0	5	DOD	39
EV-015	Subsequent	Before_both_resections	right	2.8	Liver			Concordant_tumors		KRAS	0	7	0	7	DOD	37
EV-016	Subsequent	Metastasis_treated	right	4	Liver		FLT1	Metastasis_specific_mutations		KRAS	0	6	1	7	NED	107
EV-017	Subsequent	Chemonaive	right	4.2	Liver	MDM4		Primary_specific_mutations		.	1	3	0	4	DOD	26
EV-018	Concurrent	Chemonaive	left	5.7	Liver			Concordant_tumors		.	0	3	0	3	NED	61
EV-019	Concurrent	Both_treated	left	4.5	Lung	ERBB4	MAP2K1, SUFU	Both_tumors_have_private_mutations		.	1	4	2	7	DOD	32
EV-020	Subsequent	Metastasis_treated	left	7.5	Liver	EPHA7, TSHR		Primary_specific_mutations		KRAS	2	3	0	5	NED	77
EV-021	Concurrent	Chemonaive	left	4.2	Liver			Concordant_tumors		.	0	3	0	3	AWD	6
EV-022	Subsequent	Metastasis_treated	rectum	4	Liver	EPHA7	AR	Both_tumors_have_private_mutations		.	1	7	1	9	DOC	112
EV-023	Concurrent	Chemonaive	right	5.5	Liver	EPHA6, PDGFRB		Primary_specific_mutations		KRAS	2	10	0	12	DOD	49
EV-026	Concurrent	Both_treated	right	3.2	Liver	EPHA6, EPHB1, MTOR, PBRM1		Primary_specific_mutations		NRAS	4	6	0	10	DOD	30
EV-027	Concurrent	Both_treated	right	2.5	Liver			Concordant_tumors		.	0	4	0	4	DOD	2
EV-028	Subsequent	Primary_treated	rectum	4	Liver	PIK3CG, TP53	TP53	Both_tumors_have_private_mutations		.	2	1	1	4	DOD	37
EV-029	Concurrent	Chemonaive	right	2.5	Liver			Concordant_tumors		KRAS	0	4	0	4	DOD	22
EV-030	Concurrent	Both_treated	rectum	NA	Liver	KDR	REL (x2)	Primary_specific_mutations		KRAS	1	4	2	7	DOD	50
EV-032	Concurrent	Both_treated	rectum	NA	Liver			Concordant_tumors		.	0	6	0	6	AWD	77
EV-033	Concurrent	Chemonaive	rectum	5.5	Liver	ERBB2		Primary_specific_mutations		KRAS	1	5	0	6	NED	69
EV-034	Concurrent	Chemonaive	left	4.5	Liver		NF1	Metastasis_specific_mutations	Second NF1 mutation and low coverage in primary	.	0	5	1	5	AWD	52
EV-035	Concurrent	Both_treated	rectum	4.2	Liver			Concordant_tumors		.	0	3	0	3	AWD	55
EV-036	Subsequent	Before_both_resections	right	3.5	Liver		BCL6, SMAD4	Metastasis_specific_mutations		KRAS	0	6	2	8	DOD	17
EV-037	Concurrent	Both_treated	left	3.5	Liver			Concordant_tumors		.	0	3	0	3	AWD	28
EV-038	Concurrent	Chemonaive	right	2.6	Liver			Concordant_tumors		KRAS	0	4	0	4	NED	60
EV-040	Concurrent	Both_treated	right	2	Liver			Concordant_tumors		.	0	6	0	6	AWD	34
EV-041	Concurrent	Chemonaive	left	7.2	Liver	FLT1		Primary_specific_mutations		KRAS	1	2	0	3	AWD	16
EV-042	Concurrent	Chemonaive	right	4.8	Liver	APC		Primary_specific_mutations	Second APC mutation	KRAS	1	7	0	8	NED	48
EV-043	Concurrent	Both_treated	right	4.2	Liver			Concordant_tumors		KRAS	0	6	0	6	DOD	32
EV-044	Subsequent	Chemonaive	right	5.5	Liver	KDM6A		Primary_specific_mutations		KRAS	1	5	0	6	NED	45
EV-045	Concurrent	Chemonaive	left	5.8	Liver	CBL	TET1	Both_tumors_have_private_mutations		NRAS	1	3	1	5	AWD	39
EV-046	Concurrent	Both_treated	left	5.2	Liver			Concordant_tumors		KRAS	0	3	0	3	DOD	23
EV-047	Concurrent	Both_treated	right	8	Liver			Concordant_tumors		KRAS	0	6	0	6	NED	42
EV-048	Concurrent	Chemonaive	left	7	Liver	ASXL1, PIK3CA		Primary_specific_mutations		KRAS	2	7	0	9	NED	20
EV-049	Concurrent	Chemonaive	left	4.2	Liver	ASXL1, FOXL2, STK11	EPHA5	Both_tumors_have_private_mutations		.	3	5	1	9	AWD	40
EV-050	Concurrent	Both_treated	rectum	4.2	Liver		FH	Metastasis_specific_mutations		.	0	6	1	7	DOD	32
EV-051	Concurrent	Chemonaive	right	10	Liver	BAP1, PIK3CA, TET1		Primary_specific_mutations		KRAS	3	10	0	13	NED	32
EV-052	Concurrent	Both_treated	rectum	4	Liver		APC	Metastasis_specific_mutations	Second APC mutation	KRAS	0	6	1	6	AWD	25
EV-053	Concurrent	Both_treated	right	3.5	Ovary			Concordant_tumors		KRAS	0	6	0	6	DOD	24
EV-054	Concurrent	Chemonaive	right	6	Liver			Concordant_tumors		KRAS	0	6	0	6	AWD	41
EV-055	Subsequent	Metastasis_treated	left	4.5	Liver		PTPRS	Metastasis_specific_mutations		KRAS	0	5	1	6	DOD	46
EV-056	Subsequent	Metastasis_treated	left	2.9	Liver	EPHB1		Primary_specific_mutations		KRAS	1	6	0	7	DOD	32
EV-058	Subsequent	Metastasis_treated	left	5.2	Liver	APC	EPHA6, MAP2K1	Both_tumors_have_private_mutations		.	1	3	2	6	DOD	34
EV-060	Subsequent	Metastasis_treated	right	2.7	Liver	NOTCH3		Primary_specific_mutations		.	1	5	0	6	DOD	74
EV-061	Concurrent	Both_treated	right	3.9	Liver	LGR6		Primary_specific_mutations		KRAS	1	9	0	10	DOD	26
EV-062	Concurrent	Chemonaive	left	3.4	Liver		PTEN	Metastasis_specific_mutations		KRAS	0	5	1	6	AWD	52
EV-063	Concurrent	Chemonaive	left	2.7	Liver		NOTCH1	Metastasis_specific_mutations		KRAS	0	5	1	6	NED	2
EV-064	Concurrent	Both_treated	rectum	2.8	Liver		ATM	Metastasis_specific_mutations		KRAS	0	5	1	6	DOD	15
EV-066	Concurrent	Chemonaive	right	5	Liver	TP53	EPHB1, PIK2CG	Both_tumors_have_private_mutations		KRAS	1	5	2	8	AWD	41
EV-067	Concurrent	Both_treated	left	5.4	Liver			Concordant_tumors		KRAS	0	6	0	6	NED	4
EV-068	Subsequent	Metastasis_treated	left	4	Liver	PIK3CD		Primary_specific_mutations		KRAS	1	4	0	5	DOD	46
EV-069	Subsequent	Metastasis_treated	left	6	Liver			Concordant_tumors		.	0	3	0	3	NED	71
EV-070	Concurrent	Chemonaive	left	4.5	Liver	CARD11, MITF	ATRX, PIK3CA	Both_tumors_have_private_mutations		.	2	6	2	10	NED	28
EV-071	Concurrent	Chemonaive	rectum	7.5	Liver		AR, NFE2L2, NTRK3	Metastasis_specific_mutations		.	0	4	3	7	AWD	12
EV-072	Concurrent	Chemonaive	right	3.8	Liver		EGFR, TBK1, TET2	Metastasis_specific_mutations		KRAS	0	4	3	7	NED	25
EV-073	Concurrent	Both_treated	rectum	5.7	Liver			Concordant_tumors		.	0	4	0	4	DOD	11
EV-074	Concurrent	Chemonaive	right	4.1	Liver	NFKB2	PIK3CD, PREX2	Both_tumors_have_private_mutations		KRAS	1	8	2	11	NED	29
EV-075	Concurrent	Chemonaive	right	3.5	Liver	MTOR		Primary_specific_mutations		BRAF	1	5	0	6	NED	30
EV-076	Subsequent	Metastasis_treated	left	3	Liver	APC		Primary_specific_mutations	Second APC mutation	.	1	4	0	5	NED	39
															Yates continuity test from Wikipedia:
															The effect of Yates' correction is to prevent overestimation of statistical significance for small data. This formula is chiefly used when at least one cell of the table has an expected count smaller than 5. Unfortunately, Yates' correction may tend to overcorrect.
															Also seems to only be used for 2x2 tables
